# Supplementary material for: Flight style and metabolism shape the tempo of genome evolution in birds
Source: PLoS Biol. 2026 Jul 14;24(7):e3003884. doi: 10.1371/journal.pbio.3003884 (PMC13367715; doi:10.1371/journal.pbio.3003884)
Supplement: S1 Data — (XLSX) [file pbio.3003884.s008.xlsx]

## Sheet: supplementary_Data_flight-chara
species	order	common name	aerial lifestyle index	flight style
Struthio-camelus	Struthioniformes	Common Ostrich	0	Flightless
Casuarius-casuarius	Casuariiformes	Southern Cassowary	0	Flightless
Dromaius-novaehollandiae	Casuariiformes	Emu	0	Flightless
Apteryx-haastii	Apterygiformes	Great Spotted Kiwi	0	Flightless
Apteryx-owenii	Apterygiformes	Little Spotted Kiwi	0	Flightless
Apteryx-australis	Apterygiformes	Southern Brown Kiwi	0	Flightless
Apteryx-rowi	Apterygiformes	Okarito Brown Kiwi	0	Flightless
Rhea-americana	Rheiformes	Greater Rhea	0	Flightless
Rhea-pennata	Rheiformes	Lesser Rhea	0	Flightless
Eudromia-elegans	Tinamiformes	Elegant Crested-Tinamou	1	SBF
Nothoprocta-perdicaria	Tinamiformes	Chilean Tinamou	1	SBF
Nothoprocta-ornata	Tinamiformes	Ornate Tinamou	1	SBF
Nothoprocta-pentlandii	Tinamiformes	Andean Tinamou	1	SBF
Nothocercus-julius	Tinamiformes	Tawny-breasted Tinamou	1	SBF
Nothocercus-nigrocapillus	Tinamiformes	Hooded Tinamou	1	SBF
Tinamus-guttatus	Tinamiformes	White-throated Tinamou	1	SBF
Crypturellus-soui	Tinamiformes	Little Tinamou	1	SBF
Crypturellus-cinnamomeus	Tinamiformes	Thicket Tinamou	1	SBF
Crypturellus-undulatus	Tinamiformes	Undulated Tinamou	1	SBF
Chauna-torquata	Anseriformes	Southern Screamer	2	CF
Anseranas-semipalmata	Anseriformes	Magpie Goose	2	CF
Anser-cygnoid	Anseriformes	Swan Goose	2	CF
Cairina-moschata	Anseriformes	Muscovy Duck	2	CF
Asarcornis-scutulata	Anseriformes	White-winged Duck	2	CF
Anas-platyrhynchos	Anseriformes	Mallard	2	CF
Anas-zonorhyncha	Anseriformes	Eastern Spot-billed Duck	2	CF
Alectura-lathami	Galliformes	Australian Brushturkey	1	SBF
Penelope-pileata	Galliformes	White-crested Guan	1	SBF
Numida-meleagris	Galliformes	Helmeted Guineafowl	1	SBF
Odontophorus-gujanensis	Galliformes	Marbled Wood-Quail	1	SBF
Colinus-virginianus	Galliformes	Northern Bobwhite	1	SBF
Callipepla-squamata	Galliformes	Scaled Quail	1	SBF
Gallus-gallus	Galliformes	Red Junglefowl	1	SBF
Coturnix-japonica	Galliformes	Japanese Quail	1	SBF
Phasianus-colchicus	Galliformes	Ring-necked Pheasant	1	SBF
Meleagris-gallopavo	Galliformes	Wild Turkey	1	SBF
Tympanuchus-cupido	Galliformes	Greater Prairie-Chicken	1	SBF
Phoenicopterus-ruber	Phoenicopteriformes	American Flamingo	2	CF
Podiceps-cristatus	Podicipediformes	Great Crested Grebe	1	CF
Podilymbus-podiceps	Podicipediformes	Pied-billed Grebe	1	CF
Mesitornis-unicolor	Mesitornithiformes	Brown Mesite	1	SBF
Pterocles-burchelli	Pterocliformes	Burchell's Sandgrouse	2	CF
Pterocles-gutturalis	Pterocliformes	Yellow-throated Sandgrouse	2	CF
Syrrhaptes-paradoxus	Pterocliformes	Pallas's Sandgrouse	2	CF
Alopecoenas-beccarii	Columbiformes	Bronze Ground Dove	1	CF
Caloenas-nicobarica	Columbiformes	Nicobar Pigeon	2	CF
Columbina-picui	Columbiformes	Picui Ground Dove	2	CF
Columba-livia	Columbiformes	Rock Pigeon	2	CF
Patagioenas-fasciata	Columbiformes	Band-tailed Pigeon	2	CF
Tauraco-erythrolophus	Musophagiformes	Red-crested Turaco	1	CF
Corythaeola-cristata	Musophagiformes	Great Blue Turaco	1	CF
Corythaixoides-concolor	Musophagiformes	Gray Go-away-bird	1	CF
Lophotis-ruficrista	Otidiformes	Red-crested Korhaan	1	CF
Ardeotis-kori	Otidiformes	Kori Bustard	1	CF
Chlamydotis-macqueenii	Otidiformes	Macqueen's Bustard	2	CF
Geococcyx-californianus	Cuculiformes	Greater Roadrunner	1	CF
Crotophaga-sulcirostris	Cuculiformes	Groove-billed Ani	1	CF
Centropus-bengalensis	Cuculiformes	Lesser Coucal	1	CF
Centropus-unirufus	Cuculiformes	Rufous Coucal	1	CF
Cuculus-canorus	Cuculiformes	Common Cuckoo	2	CF
Ceuthmochares-aereus	Cuculiformes	Blue Malkoha	1	CF
Piaya-cayana	Cuculiformes	Squirrel Cuckoo	1	CF
Opisthocomus-hoazin	Opisthocomiformes	Hoatzin	1	CF
Heliornis-fulica	Gruiformes	Sungrebe	1	CF
Atlantisia-rogersi	Gruiformes	Inaccessible Island Rail	0	Flightless
Zapornia-atra	Gruiformes	Henderson Island Crake	0	Flightless
Psophia-crepitans	Gruiformes	Gray-winged Trumpeter	1	CF
Aramus-guarauna	Gruiformes	Limpkin	2	CF
Balearica-regulorum	Gruiformes	Gray Crowned-Crane	2	FS
Grus-americana	Gruiformes	Whooping Crane	2	FS
Burhinus-bistriatus	Charadriiformes	Double-striped Thick-knee	1	CF
Chionis-minor	Charadriiformes	Black-faced Sheathbill	2	CF
Pluvianellus-socialis	Charadriiformes	Magellanic Plover	2	CF
Charadrius-alexandrinus	Charadriiformes	Kentish Plover	2	CF
Charadrius-vociferus	Charadriiformes	Killdeer	2	CF
Himantopus-himantopus	Charadriiformes	Black-winged Stilt	2	CF
Ibidorhyncha-struthersii	Charadriiformes	Ibisbill	2	CF
Limosa-lapponica	Charadriiformes	Bar-tailed Godwit	2	CF
Arenaria-interpres	Charadriiformes	Ruddy Turnstone	2	CF
Calidris-pugnax	Charadriiformes	Ruff	2	CF
Pedionomus-torquatus	Charadriiformes	Plains-wanderer	1	CF
Thinocorus-orbignyianus	Charadriiformes	Gray-breasted Seedsnipe	2	CF
Jacana-jacana	Charadriiformes	Wattled Jacana	2	CF
Nycticryphes-semicollaris	Charadriiformes	South American Painted-Snipe	2	CF
Rostratula-benghalensis	Charadriiformes	Greater Painted-Snipe	1	CF
Turnix-velox	Charadriiformes	Little Buttonquail	1	CF
Dromas-ardeola	Charadriiformes	Crab-Plover	2	CF
Glareola-pratincola	Charadriiformes	Collared Pratincole	3	CF
Rhinoptilus-africanus	Charadriiformes	Double-banded Courser	1	CF
Stercorarius-parasiticus	Charadriiformes	Parasitic Jaeger	3	FS
Cepphus-grylle	Charadriiformes	Black Guillemot	2	CF
Alca-torda	Charadriiformes	Razorbill	2	CF
Uria-aalge	Charadriiformes	Common Murre	2	CF
Uria-lomvia	Charadriiformes	Thick-billed Murre	2	CF
Phaetusa-simplex	Charadriiformes	Large-billed Tern	3	FS
Rynchops-niger	Charadriiformes	Black Skimmer	3	FS
Rissa-tridactyla	Charadriiformes	Black-legged Kittiwake	3	FS
Chroicocephalus-maculipennis	Charadriiformes	Brown-hooded Gull	2	FS
Larus-smithsonianus	Charadriiformes	American Herring Gull	3	FS
Nyctiprogne-leucopyga	Caprimulgiformes	Band-tailed Nighthawk	3	FG
Antrostomus-carolinensis	Caprimulgiformes	Chuck-will's-widow	3	FG
Chordeiles-acutipennis	Caprimulgiformes	Lesser Nighthawk	3	FG
Steatornis-caripensis	Caprimulgiformes	Oilbird	3	FG
Nyctibius-bracteatus	Caprimulgiformes	Rufous Potoo	1	FG
Nyctibius-grandis	Caprimulgiformes	Great Potoo	1	FG
Podargus-strigoides	Caprimulgiformes	Tawny Frogmouth	1	FG
Aegotheles-bennettii	Caprimulgiformes	Barred Owlet-nightjar	2	FG
Chaetura-pelagica	Caprimulgiformes	Chimney Swift	3	FG
Hemiprocne-comata	Caprimulgiformes	Whiskered Treeswift	3	FG
Calypte-anna	Caprimulgiformes	Anna's Hummingbird	3	CF
Oreotrochilus-melanogaster	Caprimulgiformes	Black-breasted Hillstar	3	CF
Phaethon-lepturus	Phaethontiformes	White-tailed Tropicbird	3	FS
Eurypyga-helias	Eurypygiformes	Sunbittern	1	CF
Rhynochetos-jubatus	Eurypygiformes	Kagu	1	CF
Gavia-stellata	Gaviiformes	Red-throated Loon	2	CF
Aptenodytes-forsteri	Sphenisciformes	Emperor Penguin	0	Flightless
Pygoscelis-adeliae	Sphenisciformes	Adelie Penguin	0	Flightless
Thalassarche-chlororhynchos	Procellariiformes	Yellow-nosed Albatross	3	FS
Fregetta-grallaria	Procellariiformes	White-bellied Storm-Petrel	3	FG
Oceanites-oceanicus	Procellariiformes	Wilson's Storm-Petrel	3	FG
Hydrobates-tethys	Procellariiformes	Wedge-rumped Storm Petrel	3	FG
Fulmarus-glacialis	Procellariiformes	Northern Fulmar	3	FS
Calonectris-borealis	Procellariiformes	Cory's Shearwater	3	FS
Pelecanoides-urinatrix	Procellariiformes	Common Diving-Petrel	3	FG
Ciconia-maguari	Ciconiiformes	Maguari Stork	2	FS
Mesembrinibis-cayennensis	Pelecaniformes	Green Ibis	2	FG
Nipponia-nippon	Pelecaniformes	Crested Ibis	2	FG
Cochlearius-cochlearius	Pelecaniformes	Boat-billed Heron	2	CF
Egretta-garzetta	Pelecaniformes	Little Egret	2	CF
Balaeniceps-rex	Pelecaniformes	Shoebill	1	FS
Pelecanus-crispus	Pelecaniformes	Dalmatian Pelican	2	FS
Scopus-umbretta	Pelecaniformes	Hamerkop	2	FS
Fregata-magnificens	Suliformes	Magnificent Frigatebird	3	FS
Sula-dactylatra	Suliformes	Masked Booby	3	FS
Anhinga-anhinga	Suliformes	Anhinga	2	FS
Anhinga-rufa	Suliformes	African Darter	2	FS
Phalacrocorax-carbo	Suliformes	Great Cormorant	2	CF
Phalacrocorax-pelagicus	Suliformes	Pelagic Cormorant	2	CF
Phalacrocorax-harrisi	Suliformes	Flightless Cormorant	0	Flightless
Phalacrocorax-auritus	Suliformes	Double-crested Cormorant	2	CF
Phalacrocorax-brasilianus	Suliformes	Neotropic Cormorant	2	CF
Tyto-alba	Strigiformes	Barn Owl	3	FG
Glaucidium-brasilianum	Strigiformes	Ferruginous Pygmy-Owl	1	CF
Ciccaba-nigrolineata	Strigiformes	Black-and-white Owl	1	CF
Strix-occidentalis	Strigiformes	Spotted Owl	1	FG
Cathartes-aura	Cathartiformes	Turkey Vulture	3	FS
Sagittarius-serpentarius	Accipitriformes	Secretarybird	1	FS
Pandion-haliaetus	Accipitriformes	Osprey	3	FS
Circaetus-pectoralis	Accipitriformes	Black-chested Snake-Eagle	3	FS
Haliaeetus-albicilla	Accipitriformes	White-tailed Eagle	3	FS
Haliaeetus-leucocephalus	Accipitriformes	Bald Eagle	3	FS
Aquila-chrysaetos	Accipitriformes	Golden Eagle	3	FS
Spizaetus-tyrannus	Accipitriformes	Black Hawk-Eagle	3	FS
Colius-striatus	Coliiformes	Speckled Mousebird	1	CF
Urocolius-indicus	Coliiformes	Red-faced Mousebird	1	CF
Leptosomus-discolor	Leptosomiformes	Cuckoo-roller	2	CF
Apaloderma-vittatum	Trogoniformes	Bar-tailed Trogon	1	UF
Trogon-melanurus	Trogoniformes	Black-tailed Trogon	1	UF
Buceros-rhinoceros	Bucerotiformes	Rhinoceros Hornbill	2	FG
Bucorvus-abyssinicus	Bucerotiformes	Abyssinian Ground-Hornbill	1	FG
Rhinopomastus-cyanomelas	Bucerotiformes	Common Scimitarbill	1	UF
Upupa-epops	Bucerotiformes	Eurasian Hoopoe	1	UF
Merops-nubicus	Coraciiformes	Northern Carmine Bee-eater	3	CF
Brachypteracias-leptosomus	Coraciiformes	Short-legged Ground-Roller	1	CF
Eurystomus-gularis	Coraciiformes	Blue-throated Roller	3	CF
Todus-mexicanus	Coraciiformes	Puerto Rican Tody	1	CF
Baryphthengus-martii	Coraciiformes	Rufous Motmot	1	CF
Ceyx-cyanopectus	Coraciiformes	Indigo-banded Kingfisher	2	CF
Chloroceryle-aenea	Coraciiformes	American Pygmy Kingfisher	2	CF
Halcyon-senegalensis	Coraciiformes	Woodland Kingfisher	2	CF
Bucco-capensis	Galbuliformes	Collared Puffbird	1	UF
Galbula-dea	Galbuliformes	Paradise Jacamar	2	CF
Picoides-pubescens	Piciformes	Downy Woodpecker	1	UF
Indicator-maculatus	Piciformes	Spotted Honeyguide	2	UF
Psilopogon-haemacephalus	Piciformes	Coppersmith Barbet	2	UF
Tricholaema-leucomelas	Piciformes	Pied Barbet	1	UF
Eubucco-bourcierii	Piciformes	Red-headed Barbet	1	UF
Ramphastos-sulfuratus	Piciformes	Keel-billed Toucan	1	CF
Semnornis-frantzii	Piciformes	Prong-billed Barbet	1	UF
Cariama-cristata	Cariamiformes	Red-legged Seriema	1	SBF
Chunga-burmeisteri	Cariamiformes	Black-legged Seriema	1	SBF
Herpetotheres-cachinnans	Falconiformes	Laughing Falcon	2	FG
Falco-cherrug	Falconiformes	Saker Falcon	3	FS
Falco-peregrinus	Falconiformes	Peregrine Falcon	3	FS
Nestor-notabilis	Psittaciformes	Kea	2	FS
Eolophus-roseicapilla	Psittaciformes	Galah	1	CF
Probosciger-aterrimus	Psittaciformes	Palm Cockatoo	2	FG
Amazona-guildingii	Psittaciformes	St. Vincent Parrot	2	CF
Agapornis-roseicollis	Psittaciformes	Rosy-faced Lovebird	2	CF
Melopsittacus-undulatus	Psittaciformes	Budgerigar	2	CF
Acanthisitta-chloris	Passeriformes	Rifleman	1	CF
Neodrepanis-coruscans	Passeriformes	Common Sunbird-Asity	2	UF
Serilophus-lunatus	Passeriformes	Silver-breasted Broadbill	1	UF
Sapayoa-aenigma	Passeriformes	Sapayoa	1	UF
Pitta-sordida	Passeriformes	Hooded Pitta	1	UF
Calyptomena-viridis	Passeriformes	Green Broadbill	1	UF
Smithornis-capensis	Passeriformes	African Broadbill	1	UF
Rhegmatorhina-hoffmannsi	Passeriformes	White-breasted Antbird	1	UF
Sakesphorus-luctuosus	Passeriformes	Glossy Antshrike	1	UF
Grallaria-varia	Passeriformes	Variegated Antpitta	1	UF
Scytalopus-superciliaris	Passeriformes	White-browed Tapaculo	1	UF
Formicarius-rufipectus	Passeriformes	Rufous-breasted Antthrush	1	UF
Sclerurus-mexicanus	Passeriformes	Tawny-throated Leaftosser	1	UF
Furnarius-figulus	Passeriformes	Wing-banded Hornero	1	UF
Campylorhamphus-procurvoides	Passeriformes	Curve-billed Scythebill	1	UF
Xiphorhynchus-elegans	Passeriformes	Elegant Woodcreeper	1	UF
Lepidothrix-coronata	Passeriformes	Blue-crowned Manakin	1	UF
Manacus-manacus	Passeriformes	White-bearded Manakin	1	UF
Cephalopterus-ornatus	Passeriformes	Amazonian Umbrellabird	1	FG
Pachyramphus-minor	Passeriformes	Pink-throated Becard	1	UF
Onychorhynchus-coronatus	Passeriformes	Royal Flycatcher	1	UF
Oxyruncus-cristatus	Passeriformes	Sharpbill	1	UF
Piprites-chloris	Passeriformes	Wing-barred Piprites	1	UF
Neopipo-cinnamomea	Passeriformes	Cinnamon Manakin-Tyrant	1	UF
Tachuris-rubrigastra	Passeriformes	Many-colored Rush Tyrant	1	UF
Mionectes-macconnelli	Passeriformes	McConnell's Flycatcher	1	UF
Tyrannus-savana	Passeriformes	Fork-tailed Flycatcher	2	UF
Atrichornis-clamosus	Passeriformes	Noisy Scrub-bird	1	CF
Menura-novaehollandiae	Passeriformes	Superb Lyrebird	1	UF
Climacteris-rufus	Passeriformes	Rufous Treecreeper	1	UF
Ptilonorhynchus-violaceus	Passeriformes	Satin Bowerbird	1	UF
Malurus-elegans	Passeriformes	Red-winged Fairywren	1	UF
Dasyornis-broadbenti	Passeriformes	Rufous Bristlebird	1	UF
Grantiella-picta	Passeriformes	Painted Honeyeater	1	UF
Origma-solitaria	Passeriformes	Rockwarbler	1	UF
Pardalotus-punctatus	Passeriformes	Spotted Pardalote	2	UF
Orthonyx-spaldingii	Passeriformes	Chowchilla	1	UF
Pomatostomus-ruficeps	Passeriformes	Chestnut-crowned Babbler	1	UF
Ptilorrhoa-leucosticta	Passeriformes	Spotted Jewel-babbler	1	UF
Edolisoma-coerulescens	Passeriformes	Blackish Cuckooshrike	2	UF
Chaetorhynchus-papuensis	Passeriformes	Drongo Fantail	1	UF
Rhipidura-dahli	Passeriformes	Bismarck Fantail	1	UF
Dicrurus-megarhynchus	Passeriformes	Ribbon-tailed Drongo	1	UF
Myiagra-hebetior	Passeriformes	Dull Flycatcher	1	UF
Struthidea-cinerea	Passeriformes	Apostlebird	1	UF
Ifrita-kowaldi	Passeriformes	Blue-capped Ifrita	1	UF
Paradisaea-raggiana	Passeriformes	Raggiana Bird-of-Paradise	1	UF
Lanius-ludovicianus	Passeriformes	Loggerhead Shrike	1	UF
Aphelocoma-coerulescens	Passeriformes	Florida Scrub-Jay	1	FG
Corvus-moneduloides	Passeriformes	New Caledonian Crow	2	FG
Corvus-brachyrhynchos	Passeriformes	American Crow	2	FG
Corvus-cornix	Passeriformes	Hooded Crow	2	FG
Mohoua-ochrocephala	Passeriformes	Yellowhead	1	UF
Machaerirhynchus-nigripectus	Passeriformes	Black-breasted Boatbill	1	UF
Gymnorhina-tibicen	Passeriformes	Australian Magpie	1	FG
Rhagologus-leucostigma	Passeriformes	Mottled Berryhunter	1	UF
Dryoscopus-gambensis	Passeriformes	Northern Puffback	1	UF
Dyaphorophyia-castanea	Passeriformes	Chestnut Wattle-eye	1	UF
Mystacornis-crossleyi	Passeriformes	Crossley's Vanga	1	UF
Daphoenositta-chrysoptera	Passeriformes	Varied Sittella	1	UF
Eulacestoma-nigropectus	Passeriformes	Wattled Ploughbill	1	UF
Aleadryas-rufinucha	Passeriformes	Rufous-naped Bellbird	1	UF
Falcunculus-frontatus	Passeriformes	Crested Shrike-tit	1	UF
Pachycephala-philippinensis	Passeriformes	Yellow-bellied Whistler	1	UF
Oriolus-oriolus	Passeriformes	Eurasian Golden Oriole	2	UF
Oreocharis-arfaki	Passeriformes	Tit Berrypecker	1	UF
Pteruthius-melanotis	Passeriformes	Black-eared Shrike-Babbler	1	UF
Erpornis-zantholeuca	Passeriformes	White-bellied Erpornis	1	UF
Vireo-altiloquus	Passeriformes	Black-whiskered Vireo	1	UF
Cnemophilus-loriae	Passeriformes	Loria's Satinbird	1	UF
Melanocharis-versteri	Passeriformes	Fan-tailed Berrypecker	1	UF
Callaeas-wilsoni	Passeriformes	North Island Kokako	1	UF
Notiomystis-cincta	Passeriformes	Stitchbird	1	UF
Drymodes-brunneopygia	Passeriformes	Southern Scrub-Robin	1	UF
Chaetops-frenatus	Passeriformes	Cape Rockjumper	1	UF
Picathartes-gymnocephalus	Passeriformes	White-necked Rockfowl	1	UF
Anthoscopus-minutus	Passeriformes	Southern Penduline-Tit	1	CF
Poecile-atricapillus	Passeriformes	Black-capped Chickadee	1	UF
Parus-major	Passeriformes	Great Tit	1	UF
Pseudopodoces-humilis	Passeriformes	Ground Tit	1	UF
Alaudala-cheleensis	Passeriformes	Asian Short-toed Lark	2	UF
Panurus-biarmicus	Passeriformes	Bearded Reedling	1	UF
Nicator-chloris	Passeriformes	Western Nicator	1	UF
Sylvietta-virens	Passeriformes	Green Crombec	1	UF
Cisticola-juncidis	Passeriformes	Zitting Cisticola	1	UF
Acrocephalus-arundinaceus	Passeriformes	Great Reed Warbler	1	CF
Hippolais-icterina	Passeriformes	Icterine Warbler	1	UF
Locustella-ochotensis	Passeriformes	Middendorff's Grasshopper-Warbler	1	UF
Oxylabes-madagascariensis	Passeriformes	White-throated Oxylabes	1	UF
Donacobius-atricapilla	Passeriformes	Black-capped Donacobius	1	UF
Hirundo-rustica	Passeriformes	Barn Swallow	3	FG
Phylloscopus-trochilus	Passeriformes	Willow Warbler	1	UF
Phylloscopus-sibilatrix	Passeriformes	Wood Warbler	1	UF
Hylia-prasina	Passeriformes	Green Hylia	1	UF
Aegithalos-caudatus	Passeriformes	Long-tailed Tit	1	UF
Erythrocercus-mccallii	Passeriformes	Chestnut-capped Flycatcher	1	UF
Cettia-cetti	Passeriformes	Cetti's Warbler	1	UF
Horornis-vulcanius	Passeriformes	Sunda Bush Warbler	1	UF
Brachypodius-atriceps	Passeriformes	Black-headed Bulbul	1	UF
Pycnonotus-jocosus	Passeriformes	Red-whiskered Bulbul	1	UF
Sinosuthora-webbiana	Passeriformes	Vinous-throated Parrotbill	1	UF
Sylvia-atricapilla	Passeriformes	Eurasian Blackcap	1	UF
Sylvia-borin	Passeriformes	Garden Warbler	1	UF
Sterrhoptilus-dennistouni	Passeriformes	Golden-crowned Babbler	1	UF
Zosterops-hypoxanthus	Passeriformes	Black-headed White-eye	1	UF
Zosterops-lateralis	Passeriformes	Silvereye	1	UF
Pomatorhinus-ruficollis	Passeriformes	Streak-breasted Scimitar-Babbler	1	UF
Illadopsis-cleaveri	Passeriformes	Blackcap Illadopsis	1	UF
Leiothrix-lutea	Passeriformes	Red-billed Leiothrix	1	UF
Bombycilla-garrulus	Passeriformes	Bohemian Waxwing	2	UF
Phainopepla-nitens	Passeriformes	Phainopepla	1	UF
Regulus-satrapa	Passeriformes	Golden-crowned Kinglet	1	UF
Tichodroma-muraria	Passeriformes	Wallcreeper	1	UF
Sitta-europaea	Passeriformes	Eurasian Nuthatch	1	UF
Polioptila-caerulea	Passeriformes	Blue-gray Gnatcatcher	1	UF
Thryothorus-ludovicianus	Passeriformes	Carolina Wren	1	UF
Certhia-brachydactyla	Passeriformes	Short-toed Treecreeper	1	UF
Certhia-familiaris	Passeriformes	Eurasian Treecreeper	1	UF
Elachura-formosa	Passeriformes	Spotted Elachura	1	UF
Buphagus-erythrorhynchus	Passeriformes	Red-billed Oxpecker	2	CF
Toxostoma-redivivum	Passeriformes	California Thrasher	1	UF
Rhabdornis-inornatus	Passeriformes	Stripe-breasted Rhabdornis	1	UF
Leucopsar-rothschildi	Passeriformes	Bali Myna	1	UF
Sturnus-vulgaris	Passeriformes	European Starling	2	FG
Cinclus-mexicanus	Passeriformes	American Dipper	1	UF
Catharus-fuscescens	Passeriformes	Veery	1	CF
Cercotrichas-coryphoeus	Passeriformes	Karoo Scrub-Robin	1	UF
Copsychus-sechellarum	Passeriformes	Seychelles Magpie-Robin	1	UF
Erithacus-rubecula	Passeriformes	European Robin	1	UF
Ficedula-albicollis	Passeriformes	Collared Flycatcher	1	UF
Oenanthe-oenanthe	Passeriformes	Northern Wheatear	1	UF
Saxicola-maurus	Passeriformes	Siberian Stonechat	1	UF
Promerops-cafer	Passeriformes	Cape Sugarbird	2	UF
Dicaeum-eximium	Passeriformes	Red-banded Flowerpecker	2	UF
Leptocoma-aspasia	Passeriformes	Black Sunbird	2	CF
Chloropsis-cyanopogon	Passeriformes	Lesser Green Leafbird	1	UF
Chloropsis-hardwickii	Passeriformes	Orange-bellied Leafbird	1	UF
Irena-cyanogastra	Passeriformes	Philippine Fairy-bluebird	1	UF
Peucedramus-taeniatus	Passeriformes	Olive Warbler	1	UF
Urocynchramus-pylzowi	Passeriformes	Przevalski's Pinktail	1	UF
Ploceus-nigricollis	Passeriformes	Black-necked Weaver	1	UF
Vidua-chalybeata	Passeriformes	Village Indigobird	2	UF
Vidua-macroura	Passeriformes	Pin-tailed Whydah	1	UF
Lonchura-striata	Passeriformes	White-rumped Munia	2	UF
Taeniopygia-guttata	Passeriformes	Zebra Finch	1	UF
Prunella-fulvescens	Passeriformes	Brown Accentor	1	UF
Prunella-himalayana	Passeriformes	Altai Accentor	1	UF
Passer-domesticus	Passeriformes	House Sparrow	2	UF
Hypocryptadius-cinnamomeus	Passeriformes	Cinnamon Ibon	1	UF
Motacilla-alba	Passeriformes	White Wagtail	1	UF
Chlorodrepanis-virens	Passeriformes	Hawaii Amakihi	1	UF
Hemignathus-wilsoni	Passeriformes	Akiapolaau	1	UF
Serinus-canaria	Passeriformes	Island Canary	2	UF
Loxia-curvirostra	Passeriformes	Red Crossbill	2	UF
Loxia-leucoptera	Passeriformes	White-winged Crossbill	2	UF
Rhodinocichla-rosea	Passeriformes	Rosy Thrush-Tanager	1	UF
Calcarius-ornatus	Passeriformes	Chestnut-collared Longspur	2	UF
Emberiza-fucata	Passeriformes	Chestnut-eared Bunting	2	UF
Pheucticus-melanocephalus	Passeriformes	Black-headed Grosbeak	2	UF
Cardinalis-cardinalis	Passeriformes	Northern Cardinal	1	UF
Passerina-amoena	Passeriformes	Lazuli Bunting	2	UF
Nesospiza-acunhae	Passeriformes	Inaccessible Island Finch	1	UF
Geospiza-fortis	Passeriformes	Medium Ground-Finch	1	UF
Sporophila-hypoxantha	Passeriformes	Tawny-bellied Seedeater	1	UF
Spizella-passerina	Passeriformes	Chipping Sparrow	1	UF
Melospiza-melodia	Passeriformes	Song Sparrow	1	UF
Junco-hyemalis	Passeriformes	Dark-eyed Junco	2	CF
Zonotrichia-albicollis	Passeriformes	White-throated Sparrow	2	UF
Setophaga-coronata	Passeriformes	Yellow-rumped Warbler	1	UF
Setophaga-kirtlandii	Passeriformes	Kirtland's Warbler	1	UF
Agelaius-phoeniceus	Passeriformes	Red-winged Blackbird	2	UF
Molothrus-ater	Passeriformes	Brown-headed Cowbird	2	UF
Quiscalus-mexicanus	Passeriformes	Great-tailed Grackle	1	UF

## Sheet: Notes
Abbreviations for flight style
FS	Flapping and soaring
FG	Flapping and gliding
CF	Continuously Flapping
UF	Undulating flight
SBF	Short burst flight
